# Supplementary material for: PEO Treatment for Improved Corrosion Resistance in a Zn-Mg Alloy: Electrochemical and Structural Analysis
Source: Materials (Basel). 2025 Aug 29;18(17):4064. doi: 10.3390/ma18174064 (PMC12429804; doi:10.3390/ma18174064)
Supplement: Supplementary file 1 [file materials-18-04064-s001.zip]

Archive with 1 entries (1 files):
- materials-3804709-supplementary.pdf
